# Supplementary material for: First isolation of Rickettsia amblyommatis from Amblyomma mixtum in Colombia
Source: Parasit Vectors. 2023 Sep 20;16:332. doi: 10.1186/s13071-023-05950-7 (PMC10510177; doi:10.1186/s13071-023-05950-7)
Supplement: Supplementary file 1 — Additional file 1: Table S1. Location data of tick collections between 2019 and 2020 in Colombia [file 13071_2023_5950_MOESM1_ESM.xlsx]

## Sheet: Source data 
Table S1. Locations data of tick collections between 2019 and 2020 in Colombia
Department	Municipality	Village	Coordinates	Altitude (meters)	Region-Ecoregion1	Vegetation type1
Arauca	Arauca	Bocas del Arauca	N 07°00'56.33" W 070°35'03.85"	NR	Orinoco-Llanos	Grassland plain
Arauca	Arauca	Bocas del Arauca	N 07°00'56.33" W 070°35'03.85"	NR	Orinoco-Llanos	Grassland plain
Arauca	Arauca	Bocas del Arauca	N 07°00'56.33" W 070°35'03.85"	NR	Orinoco-Llanos	Grassland plain
Arauca	Arauca	Bocas del Arauca	N 07°00'56.33" W 070°35'03.85"	NR	Orinoco-Llanos	Grassland plain
Arauca	Arauca	Bocas del Arauca	N 07°00'56.33" W 070°35'03.85"	NR	Orinoco-Llanos	Grassland plain
Arauca	Arauca	Bocas del Arauca	N 07°00'56.33" W 070°35'03.85"	NR	Orinoco-Llanos	Grassland plain
Arauca	Arauca	Bocas del Arauca	N 07°00'56.33" W 070°35'03.85"	NR	Orinoco-Llanos	Grassland plain
Arauca	Arauca	Bocas del Arauca	N 07°00'56.33" W 070°35'03.85"	NR	Orinoco-Llanos	Grassland plain
Cundinamarca	Albán	Namay Bajo	N 04°56'21.9'' W 074°27'01.6''	1320	Andes-Northern Andean	Montane grasslands
Cundinamarca	Albán	Namay Bajo	N 04°56'21.9'' W 074°27'01.6''	1320	Andes-Northern Andean	Montane grasslands
Cundinamarca	Guayabal de Síquima	Torres Centro	N 04°55'55.8'' W 074°29'52.4''	1371	Andes-Northern Andean	Montane grasslands
Cundinamarca	La Mesa	Espinal	N 04°41°00.2" W 074°29'49.0"	920	Andes-Northern Andean	Montane grasslands
Cundinamarca	La Mesa	Espinal	N 04°40°51.2" W 074°29'43.6"	963	Andes-Northern Andean	Montane grasslands
Cundinamarca	La Mesa	Espinal	N 04°41°00.2" W 074°29'49.0"	920	Andes-Northern Andean	Montane grasslands
Cundinamarca	La Mesa	Margarita	N 04°39°37.9" W 074°29'46.4"	790	Andes-Northern Andean	Montane grasslands
Cundinamarca	La Mesa	Margarita	N 04°39°37.9" W 074°29'46.4"	790	Andes-Northern Andean	Montane grasslands
Cundinamarca	La Mesa	Margarita	N 04°39°37.9" W 074°29'46.4"	790	Andes-Northern Andean	Montane grasslands
Cundinamarca	La Mesa	Margarita	N 04°39°37.9" W 074°29'46.4"	790	Andes-Northern Andean	Montane grasslands
Cundinamarca	La Peña	Cancuena	N 05°13°28.3" W 074°24'48.8"	782	Andes-Magdalena Valley Dry	Montane grasslands
Cundinamarca	La Peña	Cancuena	N 05°13°28.3" W 074°24'48.8"	782	Andes-Magdalena Valley Dry	Montane grasslands
Cundinamarca	La Peña	Cancuena	N 05°13°28.3" W 074°24'48.8"	782	Andes-Magdalena Valley Dry	Montane grasslands
Cundinamarca	La Peña	Cancuena	N 05°13°28.3" W 074°24'48.8"	782	Andes-Magdalena Valley Dry	Montane grasslands
Cundinamarca	La Peña	Cancuena	N 05°13°28.3" W 074°24'48.8"	782	Andes-Magdalena Valley Dry	Montane grasslands
Cundinamarca	La Peña	Cancuena	N 05°13°28.3" W 074°24'48.8"	782	Andes-Magdalena Valley Dry	Montane grasslands
Cundinamarca	La Peña	Cancuena	N 05°13°28.3" W 074°24'48.8"	782	Andes-Magdalena Valley Dry	Montane grasslands
Cundinamarca	La Peña	Cancuena	N 05°13°28.3" W 074°24'48.8"	782	Andes-Magdalena Valley Dry	Montane grasslands
Cundinamarca	La Peña	Cancuena	N 05°13°28.3" W 074°24'48.8"	782	Andes-Magdalena Valley Dry	Montane grasslands
Cundinamarca	La Peña	Cancuena	N 05°13°28.3" W 074°24'48.8"	782	Andes-Magdalena Valley Dry	Montane grasslands
Cundinamarca	La Peña	Cancuena	N 05°13°28.3" W 074°24'48.8"	782	Andes-Magdalena Valley Dry	Montane grasslands
Cundinamarca	La Peña	Cancuena	N 05°13°28.3" W 074°24'48.8"	782	Andes-Magdalena Valley Dry	Montane grasslands
Cundinamarca	La Peña	Cancuena	N 05°13°28.3" W 074°24'48.8"	782	Andes-Magdalena Valley Dry	Montane grasslands
Cundinamarca	La Peña	Cancuena	N 05°13°28.3" W 074°24'48.8"	782	Andes-Magdalena Valley Dry	Montane grasslands
Cundinamarca	Pulí	Palmar	N 04°39'45.2'' W 074°43'41.6''	1255	Andes-Magdalena Valley Dry	Montane grasslands
Cundinamarca	Pulí	Palmar	N 04°39'45.2'' W 074°43'41.6''	1255	Andes-Magdalena Valley Dry	Montane grasslands
Cundinamarca	Pulí	Paramón Alto	N 04°45'17.4'' W 074°42'03.6''	1476	Andes-Magdalena Valley Dry	Montane grasslands
Cundinamarca	Pulí	Paramón Alto	N 04°45'17.4'' W 074°42'03.6''	1476	Andes-Magdalena Valley Dry	Montane grasslands
Cundinamarca	San Juan de Rioseco	San Antonio	N 04°52'11.1'' W 074°36'40.3''	1311	Andes-Magdalena Valley Dry	Montane grasslands
Cundinamarca	San Juan de Rioseco	Santa Teresa	N 04°52'42.8'' W 074°36'40.5''	1392	Andes-Magdalena Valley Dry	Montane grasslands
Cundinamarca	San Juan de Rioseco	San Antonio	N 04°51'52.9'' W 074°37'00.3''	1334	Andes-Magdalena Valley Dry	Montane grasslands
Cundinamarca	San Juan de Rioseco	San Antonio	N 04°51'52.9'' W 074°37'00.3''	1334	Andes-Magdalena Valley Dry	Montane grasslands
Cundinamarca	Sasaima	La paz	N 04°58'35.1'' W 074°27'10.1''	1190	Andes-Northern Andean	Montane grasslands
Cundinamarca	Sasaima	La paz	N 04°58'35.1'' W 074°27'10.1''	1190	Andes-Northern Andean	Montane grasslands
Cundinamarca	Tocaima	Zelandia bajo	N 04°24°47.8" W 074°35'13.6"	536	Andes-Magdalena Valley Dry	Montane grasslands
Cundinamarca	Vianí	Centro	N 04°52'17.0'' W 074°33'51.0''	1396	Andes-Northern Andean	Montane grasslands
Cundinamarca	Vianí	Centro	N 04°52'17.0'' W 074°33'51.0''	1396	Andes-Northern Andean	Montane grasslands
Cundinamarca	Vianí	Centro	N 04°52'17.0'' W 074°33'51.0''	1396	Andes-Northern Andean	Montane grasslands
Cundinamarca	Vianí	Centro	N 04°52'17.0'' W 074°33'51.0''	1396	Andes-Northern Andean	Montane grasslands
Cundinamarca	Vianí	Centro	N 04°52'17.0'' W 074°33'51.0''	1396	Andes-Northern Andean	Montane grasslands
Cundinamarca	Vianí	Centro	N 04°52'17.0'' W 074°33'51.0''	1396	Andes-Northern Andean	Montane grasslands
Cundinamarca	Vianí	Centro	N 04°52'17.0'' W 074°33'51.0''	1396	Andes-Northern Andean	Montane grasslands
Cundinamarca	Vianí	Centro	N 04°52'17.0'' W 074°33'51.0''	1396	Andes-Northern Andean	Montane grasslands
Cundinamarca	Vianí	Centro	N 04°52'17.0'' W 074°33'51.0''	1396	Andes-Northern Andean	Montane grasslands
Cundinamarca	Vianí	Centro	N 04°52'17.0'' W 074°33'51.0''	1396	Andes-Northern Andean	Montane grasslands
Santander	Betulia	El Placer	N 07º 00' 35.7" W 073º 18' 21"	765	Andes-Northern Andean	Montane grasslands
Santander	Betulia	El Placer	N 07º 00' 35.7" W 073º 18' 21"	765	Andes-Northern Andean	Montane grasslands
Santander	Betulia	El Placer	N 07º 01' 14.5" W 073º 19' 8.4"	584	Andes-Northern Andean	Montane grasslands
Santander	Betulia	El Placer	N 07º 01' 14.5" W 073º 19' 8.4"	584	Andes-Northern Andean	Montane grasslands
Santander	Zapatoca	La Plazuela (corregimiento); Vereda Miradores	N 06º 58' 9.1" W 073º 21' 10"	890	Andes-Northern Andean	Montane grasslands
Santander	Zapatoca	La Plazuela (corregimiento)	N 06º 56' 56" W 073º 22' 23.7"	689	Andes-Northern Andean	Montane grasslands
NR: Not registered
1. Source: Sánchez-Cuervo AM, Aide TM, Clark ML, Etter A. Land cover change in Colombia: surprising forest recovery trends between 2001 and 2010. PLoS One. 2012;7(8):e43943. https://doi.org/10.1371/journal.pone.0043943.
